# Supplementary material for: Comparative Analysis of Complete Chloroplast Genomes of Rubus in China: Hypervariable Regions and Phylogenetic Relationships
Source: Genes (Basel). 2024 May 31;15(6):716. doi: 10.3390/genes15060716 (PMC11202638; doi:10.3390/genes15060716)
Supplement: Supplementary file 1 [file genes-15-00716-s001.zip]

Archive with 4 entries (4 files):
- Figure S1.tiff
- Table S1.xlsx
- Table S2.xlsx
- Table S3.xlsx
