# Supplementary material for: Comparative Analysis of Complete Chloroplast Genomes of Rubus in China: Hypervariable Regions and Phylogenetic Relationships
Source: Genes (Basel). 2024 May 31;15(6):716. doi: 10.3390/genes15060716 (PMC11202638; doi:10.3390/genes15060716)
Supplement: Supplementary file 1 [file genes-15-00716-s001.zip › Table S1.xlsx]

## Sheet: Sheet1
	Table S1 The classification and collection information of the studied Rubus
	Species	Chinese Rubus system		Focke system			Leaf type	Herbarium voucher	Locality	Longitude / E	Latitude / N	GenBank accession no.
		Subsection	Section	Series	Section	Subgenus
1	R. cochinchinensis Tratt.	Cochinchinenses	Malachobatus	-	Cochinchinenses	Malachobatus	Compound	SYS17602	GenBank	-	-	MN913339
2	R. reflexus Ker. var. lanceolobus Metc.	Fuscifolii	Malachobatus	Rugosi	Moluccani	Malachobatus	Simple	ZK2019-GX03	Yongfu, Guangxi, China	109°58.761′	24°57.888′	MT576937
3	R. lambertianus Ser.	Acuminati	Malachobatus	-	Acuminati	Malachobatus	Simple	ZK2019-GD04	Yangshan, Guangdong, China	112°37.938′	24°26.794′	MT576938
4	R. ichangensis Hemsl. et Ktze.	Dolichophylli	Malachobatus	-	Elongati	Malachobatus	Simple	ZK2019-SCN07	Mount Emei, Sichuan, China	103°19.090′	29°31.849′	MT576943
5	R. crassifolius Yü et Lu	Stipulosi	Malachobatus	-	-	-	Simple	ZK2019-GXY14	Maoershan, Guangxi, China	110°29.256′	25°51.641′	MT576949
6	R. xanthoneurus Focke ex Diels	Elongati	Malachobatus	-	Acuminati	Malachobatus	Simple	ZK2019-SCN03	Mount Emei, Sichuan, China	103°19.090′	29°31.849′	MT576942
7	R. henryi Hemsl. et Ktze.	Sozostyli	Malachobatus	-	Sozostyli	Malachobatus	Simple	ZK2019-SCY04	Mount Emei, Sichuan, China	103°19.090′	29°31.849′	MT576954
8	R. pirifolius Smith var. permollis Merr.	Pirifolii	Malachobatus	-	Pirifolii	Malachobatus	Simple	ZK2019-YNY16	Daweishan, Yunnan, China	103°41.168′	22°56.055′	MT576950
9	R. setchuenensis Bureau et Franch.	Moluccani	Malachobatus	Pacati	Moluccani	Malachobatus	Simple	ZK2019-SCY06	Mount Emei, Sichuan, China	103°19.090′	29°31.849′	MT576955
10	R. pentagonus Wall. ex Focke	Alpestres	Idaeobatus	-	Alpestres	Idaeobatus	Compound	ZK2019-SCN09	Mount Emei, Sichuan, China	103°19.090′	29°31.849′	MT576944
11	R. lineatus Reinw.	Lineati	Malachobatus	-	Lineati	Malachobatus	Compound	ZK2019-YNY01	Daweishan, Yunnan, China	103°41.168′	22°56.055′	MT576952
12	R. pectinaris Focke	-	Chamaebatus	-	-	Chamaebatus	Simple	ZK2019-SCY20	Mount Emei, Sichuan, China	103°19.090′	29°31.849′	MT576953
	R. takesimensis	Corchorifolii	Idaeobatus	-	-	Idaeobatus	Simple	-	GenBank	-	-	MG972806.1
	R. crataegifolius Bge.	Corchorifolii	Idaeobatus	-	Corchorifolii	Idaeobatus	Simple	-	GenBank	-	-	MG189543.1
13	R. corchorifolius L. f.	Corchorifolii	Idaeobatus	-	Corchorifolii	Idaeobatus	Simple	ZK2019-GXY18	Yongfu, Guangxi, China	109°58.761′	24°57.888′	MT576951
14	R. tsangii Merr.	Rosaefolii	Idaeobatus	-	Rosaefolii	Idaeobatus	Compound	ZK2019-YNY13	Laojunshan, Yunnan, China	103°57.047′	23°18.490′	MT576948
15	R. peltatus Maxim.	Peltati	Idaeobatus	-	Peltati	Idaeobatus	Simple	ZK2019-SCR01	Mount Emei, Sichuan, China	103°19.090′	29°31.849′	MT576945
16	R. leucanthus Hance	Leucanthi	Idaeobatus	-	Leucanthi	Idaeobatus	Compound	-	GenBank	-	-	MK105853.1
17	R. xanthocarpus Bureau et Franch.	Pungentes	Idaeobatus	Xanthocarpi	-	Cylactis	Compound	ZK2019-SCS01	Jiajinshan, Sichuan, China	102°44.788′	30°48.965′	MT576946
18	R. ellipticus Smith	Stimulantes	Idaeobatus	Elliptici	Idaeanthi	Idaeobatus	Compound	ZK2019-GX15	Rongshui, Guangxi, China	109°14.417′	25°03.710′	MT576935
19	R. columellaris Tutcher	Leucanthi	Idaeobatus	-	Leucanthi	Idaeobatus	Compound	ZK2019-GX06	Yongfu, Guangxi, China	109°58.761′	24°57.888′	MT576939
20	R. wallichianus Wight & Arnott	Pungentes	Idaeobatus	Elliptici	Idaeanthi	Idaeobatus	Compound	ZK2019-YNN18	Xiajinchang, Yunnan, China	104°48.522′	23°10.472′	MT576941
21	R. ellipticus Smith var. obcordatus (Franch.) Focke	Stimulantes	Idaeobatus	Elliptici	Idaeanthi	Idaeobatus	Compound	ZK2019-YNN13	Laojunshan, Yunnan, China	103°57.047′	23°18.490′	MT576940
	R. coreanus Miq.	Pungentes	Idaeobatus	Nivei	Idaeanthi	Idaeobatus	Compound	-	GenBank	-	-	MH992398.1
22	R. innominatus S. Moore	Thyrsidaei	Idaeobatus	Thyrsidaei	Idaeanthi	Idaeobatus	Compound	ZK2019-CQY10	Jinfoshan, Chongqing	107°08.640′	29°02.468′	MT576947
23	R. niveus Thunb.	Idaeanthi	Idaeobatus	Nivei	Idaeanthi	Idaeobatus	Compound	ZK2019-GX22	Dahua, Guangxi, China	107°59.160′	23°45.391′	MT576936
24	R. pileatus Focke	Pileati	Idaeobatus	-	Pungenetes	Idaeobatus	Compound	ZK2019-SCY08	Mount Emei, Sichuan, China	103°19.090′	29°31.849′	MT576956
