# Supplementary material for: Comparative Analysis of Complete Chloroplast Genomes of Rubus in China: Hypervariable Regions and Phylogenetic Relationships
Source: Genes (Basel). 2024 May 31;15(6):716. doi: 10.3390/genes15060716 (PMC11202638; doi:10.3390/genes15060716)
Supplement: Supplementary file 1 [file genes-15-00716-s001.zip › Table S2.xlsx]

## Sheet: Sheet1
Table S2 The genes in Rubus chloroplast genome.
Gene category	Group of genes	Name of genes
Self-replication	Ribosomal RNAs	rrn4.5a; rrn5a; rrn16a; rrn23a
	Transfer RNAs	trnA-UGCa*; trnC-GCA; trnD-GUC; trnE-UUC; trnF-GAA; trnfM-CAU; trnG-GCC; trnG-UCC*; trnH-GUG; trnI-CAUa; trnI-GAUa*; trnK-UUU*; trnL-CAAa; trnL-UAA*; trnL-UAG; trnN-GUUa; trnP-UGG; trnQ-UUG; trnR-ACGa; trnR-UCU; trnS-GCU; trnS-GGA; trnS-UGA; trnT-GGU; trnT-UGU; trnV-GACa; trnV-UAC*; trnW-CCA; trnY-GUA
	Small subunit of ribosome	rps2; rps3; rps4; rps7a; rps8; rps11; rps12b*; rps14; rps15; rps16*; rps18; rps19
	Large subunit of ribosome	rpl2a*; rpl14; rpl16*; rpl20; rpl22; rpl23a; rpl32; rpl33; rpl36
	DNA dependent RNA polymerase	rpoA; rpoB; rpoC1*; rpoC2
Photosynthesis	Photosystem I	psaA; psaB; psaC; psaI; psaJ
	Photosystem II	psbA; psbB; psbC; psbD; psbE; psbF; psbH; psbI; psbJ; psbK; psbL; psbM; psbN; psbT; psbZ
	Subunits of cytochrome	petA; petB*; petD; petG; petL; petN
	ATP synthase	atpA; atpB; atpE; atpF; atpH; atpI
	ATP-dependent protease	clpP**
	Large subunit of Rubisco	rbcL
	NADH dehydrogenase	ndhA*; ndhBa*; ndhC; ndhD; ndhE; ndhF; ndhG; ndhH; ndhI; ndhJ; ndhK
Other	Maturase	matK
	Envelop membrane protein	cemA
	Acetyl-CoA-carboxylase	accD
	c-Type cytochrome synthesis	ccsA
	Translational initiation factor	infA
Unknown function	Conserved open reading frames	ycf1a; ycf2a; ycf3**; ycf4
a Genes located in the IR regions; b Trans-spliced genes; * Genes with a single intron; ** genes with two introns
