# Supplementary material for: Comparative Analysis of Complete Chloroplast Genomes of Rubus in China: Hypervariable Regions and Phylogenetic Relationships
Source: Genes (Basel). 2024 May 31;15(6):716. doi: 10.3390/genes15060716 (PMC11202638; doi:10.3390/genes15060716)
Supplement: Supplementary file 1 [file genes-15-00716-s001.zip › Table S3.xlsx]

## Sheet: Sheet1
Table S3 Comparison of partitioning strategies used for the sequence alignments of Rubus and other related species.
Partition strategy	Description	Comparison with PartitionFinder			Best Model
		Parameters	LnL	AICc
Partition0	All together	71	-356576	713293	GTR+I+G
Partition2	Coding, noncoding	82	-355151	710466	GTR+I+G for Coding and noncoding
Partition3	LSC, IA, SSC	104	-352124	704457	GTR+I+G for LSC, IA, SSC
Partition6	tRNA, rRNA, noncoding, codon1,2,3 of coding region	126	-351119	702490	GTR+I+G
